# Supplementary material for: Loneliness and the Degree of Addiction to Shopping and Work among Polish Women: The Mediating Role of Depression
Source: J Clin Med. 2022 Oct 25;11(21):6288. doi: 10.3390/jcm11216288 (PMC9654372; doi:10.3390/jcm11216288)
Supplement: Supplementary file 1 [file jcm-11-06288-s001.zip]

Archive with 1 entries (1 files):
- jcm-1934162-supplementary.pdf
